# Supplementary material for: Novel Multi-Ingredient Supplement Facilitates Weight Loss and Improves Body Composition in Overweight and Obese Individuals: A Randomized, Double-Blind, Placebo-Controlled Clinical Trial
Source: Nutrients. 2023 Aug 23;15(17):3693. doi: 10.3390/nu15173693 (PMC10490028; doi:10.3390/nu15173693)
Supplement: Supplementary file 1 [file nutrients-15-03693-s001.zip]

Archive with 1 entries (1 files):
- Supplementary Materials OBIII (8.20.23).pdf
